# Supplementary material for: Structural Descriptors and Antioxidant Activity Markers of 4-[4-(2-Aminoethoxy)benzyl]aniline
Source: Antioxidants (Basel). 2026 Feb 17;15(2):256. doi: 10.3390/antiox15020256 (PMC12938765; doi:10.3390/antiox15020256)
Supplement: Supplementary file 1 [file antioxidants-15-00256-s001.zip]

Archive with 1 entries (1 files):
- antioxidants-4103029-supplementary.pdf
